# Supplementary material for: Removal Performance of KOH-Modified Biochar from Tropical Biomass on Tetracycline and Cr(VI)
Source: Materials (Basel). 2023 May 26;16(11):3994. doi: 10.3390/ma16113994 (PMC10254335; doi:10.3390/ma16113994)
Supplement: Supplementary file 1 [file materials-16-03994-s001.zip]

Archive with 1 entries (1 files):
- materials-2413988-supplementary.pdf
